# Supplementary material for: Storage Temperature Affects Platelet Activation and Degranulation in Response to Stimuli
Source: Int J Mol Sci. 2025 Mar 24;26(7):2944. doi: 10.3390/ijms26072944 (PMC11989061; doi:10.3390/ijms26072944)
Supplement: Supplementary file 1 [file ijms-26-02944-s001.zip]

Archive with 1 entries (1 files):
- ijms-3497405-supplementary.pdf
